# Supplementary material for: A Shape-Adaptive Gallic Acid Driven Multifunctional Adhesive Hydrogel Loaded with Scolopin2 for Wound Repair
Source: Pharmaceuticals (Basel). 2022 Nov 17;15(11):1422. doi: 10.3390/ph15111422 (PMC9695609; doi:10.3390/ph15111422)
Supplement: Supplementary file 1 [file pharmaceuticals-15-01422-s001.zip]

Archive with 3 entries (3 files):
- Figure S1.tif
- Video S1.mp4
- Video S2.mp4
